# Supplementary material for: Increased Circulating Levels of Growth Differentiation Factor 15 in Association with Metabolic Disorders in People Living with HIV Receiving Combined Antiretroviral Therapy
Source: J Clin Med. 2022 Jan 22;11(3):549. doi: 10.3390/jcm11030549 (PMC8836868; doi:10.3390/jcm11030549)
Supplement: Supplementary file 1 [file jcm-11-00549-s001.zip]

Archive with 1 entries (1 files):
- jcm-1558094-supplementary.pdf
